# Supplementary material for: Peptides Evaluated In Silico, In Vitro, and In Vivo as Therapeutic Tools for Obesity: A Systematic Review
Source: Int J Mol Sci. 2024 Sep 6;25(17):9646. doi: 10.3390/ijms25179646 (PMC11395041; doi:10.3390/ijms25179646)
Supplement: Supplementary file 1 [file ijms-25-09646-s001.zip]

Archive with 1 entries (1 files):
- ijms-3159018-supplementary.pdf
